# Supplementary material for: Measurements of hybrid fertility and a test of mate preference for two house mouse races with massive chromosomal divergence
Source: BMC Evol Biol. 2019 Jan 16;19:25. doi: 10.1186/s12862-018-1322-y (PMC6335807; doi:10.1186/s12862-018-1322-y)
Supplement: Supplementary file 3 — Data of male fertility. (XLSX 20 kb) [file 12862_2018_1322_MOESM3_ESM.xlsx]

## Sheet: Sheet1
Data of male fertility
Male category	ID of parents (breeding pair ID)	Age [d]	Body mass [g]	Right testis mass [mg]	Left testis mass [mg]	Mass of right and left seminal vesicle with coagulating gland [mg]	Mass of right and left preputial gland [mg]	Complete right epididymis mass [mg]	Complete left epididymis mass [mg]	Sperm counted (first chamber)	Sperm counted (second chamber)	Volume of sperm count (each chamber) [ul]
CHBU	bp1009	62	19.2	87.3	82.6	96.5	62.7	22.8	22.1	300	272	0.04
CHBU	bp1009	63	16.9	96.2	94.7	120.2	34.3	21.57	20.6	398	402	0.04
CHBU	bp1011	61	22.8	76.7	76.2	160.6	61.8	23.8	25.5	196	221	0.04
CHBU	bp1011	61	27.5	92.5	90.3	169.8	64	28.7	28.8	264	301	0.04
CHHN	bp259	70	22.85	76.7	74.8	163.9	97.3	26.3	29.8	188	196	0.04
CHHN	bp259	69	24.66	95.9	92.2	185	106.7	26.7	27	216	316	0.04
CHHN	bp260	64	26.79	99.5	95.4	196.8	88.2	28.1	27.2	267	243	0.04
CHHN	bp267	66	26.58	99.7	97.8	269	197.6	36.5	35.7	510	441	0.04
CHHN	bp271	70	25.73	91.5	82.3	191.7	92	21.8	30.8	178	787	0.04
CHHN	bp271	70	28.02	95.1	83.7	198.8	149.6	30.5	29.4	354	348	0.04
CHHN	bp274	67	21.7	100.1	93.9	137.8	96.4	26.3	25.4	336	350	0.04
CHHN	bp278	57	27.1	102.7	90.7	193.2	92.3	18.2	28.7	385	390	0.04
CHHN	bp278	68	27.1	111.5	105.4	171.8	80.8	30.3	30.4	302	309	0.04
CHHN	bp281	56	24.1	101	98.2	176	70.5	25.8	26	493	414	0.04
CHHN	bp283	59	24.9	86.5	87.9	122.3	119.4	23.1	23.7	224	260	0.04
CHHN	bp287	66	21.9	101.6	97.4	164.8	92.3	32	31.9	NA	NA	NA
CHHN	bp291	56	24.2	76	75.2	132.5	131.7	21.5	22.6	170	183	0.04
CHHN	bp292	59	22.7	79.8	74.3	181.4	74.4	26.4	24.3	NA	NA	NA
CHHN	bp295	58	27.4	102.9	97.6	249.1	93.5	32.4	32.4	351	412	0.04
CHHN	bp295	69	27.6	107.9	97.8	287.7	49.2	37	36.7	470	498	0.04
CHHN	bp296	59	24.9	109.1	107.3	169.6	115.1	31.1	31.1	NA	NA	NA
CHHN	bp296	60	25	96.2	89	173.6	89.6	29.4	28.6	410	457	0.04
CHHN	bp297	67	23.2	80.4	78.6	227.1	40.6	25.3	26.7	263	301	0.04
CHHN	bp297	63	26.3	101.7	96.1	215.6	59.1	32.3	31.1	NA	NA	NA
CHHN	bp298	65	24.6	95.9	93.1	148.8	73	29.4	29.1	274	277	0.04
CHBU	bp3005	59	19.1	81.1	81.8	70.2	31.4	21.6	21.3	181	174	0.04
CHHN	bp304	60	23.6	83.8	83.1	96.1	88.3	22.8	23.3	NA	NA	NA
CHHN	bp304	60	24	105.9	94.9	144.1	82.4	27.5	26.6	NA	NA	NA
BC.24	B10	62	18.14	83.9	79.6	79.6	26.8	24.1	21.7	251	207	0.04
BC.24	B15	63	24.96	106.1	103	190.9	78.5	30.6	32.5	272	307	0.04
BC.24	B21	60	26.14	116.7	114.2	204.2	57.7	34.9	33.1	537	589	0.04
BC.23	B30	60	27.85	35.3	33.4	211.7	110.4	17.6	16.7	0	0	0.9
BC.24	B34	64	25.07	84.1	84.2	146.8	73.8	26.9	24.6	248	247	0.04
BC.24	B34	64	25.06	90.1	85.5	189.8	93.8	28.3	27.4	361	374	0.04
BC.24	B36	77	25.65	106.1	100.9	271.6	190.3	32.2	33.1	233	254	0.04
BC.24	B36	77	26.74	105.6	96.1	261.2	146.8	34.9	34.4	385	431	0.04
BC.23	B37	62	25.42	28.3	27.1	206.4	70	16.1	16.6	0	0	0.9
BC.24	B37	58	19.3	85.1	81.8	126.3	57	23.6	21.5	254	280	0.04
BC.24	B38	65	22.63	90.9	85.2	179.9	184.9	29.2	30.5	284	263	0.04
BC.24	B38	65	23.28	92.6	89.1	198.7	55.5	30.4	30.6	313	297	0.04
BC.24	B41	65	26.4	98	96.9	190.5	97.9	31	30.1	283	242	0.04
BC.24	B41	65	22.7	87.7	81.5	208.7	56.2	32.7	32.4	440	438	0.04
BC.24	B42	62	21.5	76.7	71.7	79.7	53.5	22.6	20.3	204	196	0.04
BC.24	B42	64	22.8	78.3	77	154.1	55.7	32.2	24.1	298	236	0.04
BC.24	B43	63	21.98	99.6	92.9	144.2	63.3	24.4	25.2	177	192	0.04
BC.24	B43	63	25.83	99.9	94.6	173.3	219.8	28.9	29.1	251	258	0.04
BC.23	B44	59	25.7	31.2	30.4	176.5	82.4	17.3	17.8	0	0	0.9
BC.24	B45	63	22.25	81.9	78.2	188.1	164.1	25.1	25.7	253	224	0.04
BC.24	B45	63	23.97	91.3	85.9	190.6	82.7	27.8	27.2	492	407	0.04
F1	A10	63	25.78	38.6	37.2	207.5	112.2	15.1	15.6	0	0	0.9
F1	A10	62	26.23	37.5	34.1	166.9	117.5	17.6	16.3	0	0	0.9
F1	A11	72	21.35	32.5	28.7	153.1	171.1	14.4	14.3	0	0	0.9
F1	A11	69	26	28.4	26.7	168.2	94.9	16.3	17.6	0	0	0.9
F1	A12	67	27.1	31.6	31.8	189.1	168.4	14.7	17.7	0	0	0.9
F1	A12	67	23.17	33.2	30.8	191.7	123.9	17.2	17.5	0	0	0.9
F1	A13	65	22.22	32.8	32.2	181.7	115.7	19.2	18.3	0	0	0.9
F1	A13	65	25.35	93.8	38	202.1	98.2	20.8	19.6	0	0	0.9
F1	A14	66	24.35	41.9	39.3	138.9	85.9	14.3	15.6	0	0	0.9
F1	A14	65	24.25	41.5	39.5	149.1	93.3	15.8	15.1	0	0	0.9
F1	A15	61	25.9	42.2	41	152.4	165	19.7	21.7	NA	NA	NA
F1	A16	62	21.7	31	29	114.1	67.9	14.9	14.9	NA	NA	NA
F1	A16	62	22.5	33.2	32.4	195	62.2	17.6	17.5	NA	NA	NA
F1	A17	62	23.1	31.1	20.6	146.7	123.7	25.5	17.2	NA	NA	NA
F1	A17	62	23.2	39	37.9	146.3	128	18.7	18.1	NA	NA	NA
F1	A18	57	19.2	41.2	40	168.2	85.6	17.5	18.4	NA	NA	NA
F1	A18	58	24.1	26.5	40.2	171.8	253	14.8	19.1	NA	NA	NA
F1	A2	71	23.3	32	32.4	129.1	62.8	16	17.4	0	0	0.9
F1	A2	71	24.8	31	27.9	179.6	81.2	15.3	10.7	0	0	0.9
F1	A21	62	27.7	36.2	33.5	176.5	96.9	18.3	18.6	NA	NA	NA
F1	A22	56	22	27.2	27.6	131.2	88	14.3	15	NA	NA	NA
F1	A22	56	20.4	31.3	29.5	117.4	84.4	13.4	12.7	NA	NA	NA
F1	A24	56	18.5	39.1	38	114	71.7	15.3	15.6	NA	NA	NA
F1	A24	56	19.8	39.9	36.8	114.4	71.4	16	15.7	NA	NA	NA
F1	A25	57	21.8	29.9	29.7	185.8	107.2	16.9	16.8	NA	NA	NA
F1	A26	57	23.7	29.5	28.7	132.4	98.7	14.9	14.5	NA	NA	NA
F1	A27	60	16.2	30	27.7	108	46.4	13.4	12.1	NA	NA	NA
F1	A29	56	21.6	30.8	28.4	142.9	84.9	17.8	16.2	NA	NA	NA
F1	A29	56	21.7	30.4	29.9	129.7	102.5	17.2	17	NA	NA	NA
F1	A3	71	28.1	32.8	36.8	208.5	49.4	17.7	17.1	0	0	0.9
F1	A4	66	26.15	29	28.4	217.9	180.5	14.3	7	0	0	0.9
F1	A4	66	24.6	32.2	30	217.7	64.8	17.9	18	0	0	0.9
F1	A5	62	25.4	33.2	31.3	149.9	151.5	15.4	18.3	0	0	0.9
F1	A5	61	31.4	49.6	34.5	182.2	147.5	16.8	20.4	0	0	0.9
F1	A6	61	30.1	36	33.1	157.8	244.9	10.6	14.9	0	0	0.9
F1	A6	61	25	34	33.2	141.5	126.4	16.3	12.4	0	0	0.9
F1	A7	64	22.6	36.5	33.8	122.5	90.4	12.3	13.5	0	0	0.9
F1	A7	64	23.24	32.8	32.5	133.3	130.7	14.2	16.7	0	0	0.9
F1	A8	66	19.8	39.1	36.9	118.2	60.2	14.7	16	0	0	0.9
F1	A8	63	25.07	40.3	40.3	171.7	77.3	15.7	16.3	0	0	0.9
F1	A9	63	24.7	35.9	33.5	119.1	94.3	16.9	18.6	0	0	0.9
F1	A9	64	23.9	37.3	37.6	161.8	74.2	17.3	17.3	0	0	0.9
CHBU	S3173	65	21.1	89	84.5	188.6	72.1	28.5	27.4	NA	NA	NA
CHBU	S3173	65	21.7	93.4	93.6	169	207.1	29.3	28.8	NA	NA	NA
CHBU	Z23	64	26.93	90.5	88.1	186.4	75.9	30.9	30.9	337	355	0.04
CHBU	Z24	64	25.3	101.2	93.6	146.6	105	26.2	28.3	262	254	0.04
CHBU	Z24	65	26.89	115.3	116.4	189.1	124.5	31	32	279	323	0.04
CHBU	Z30	64	24.7	77.3	77.5	148.8	163.8	18.5	27.6	255	228	0.04
CHBU	Z30	64	24.11	70.2	70.4	119.8	78	NA	23.9	264	272	0.04
CHBU	Z40	56	18.9	64.9	65.6	128	32.3	19.6	19.5	NA	NA	NA
CHBU	Z40	56	16.7	71.8	71.7	91.9	29.4	20.2	21.4	NA	NA	NA
CHBU	Z43	59	20.1	78.8	76.3	132.2	42.9	24.2	22.1	NA	NA	NA
CHBU	Z44	64	21.2	78.9	74.9	78.3	76.9	24.4	24	NA	NA	NA
CHBU	Z45	57	22.2	77.2	77.2	61	36.2	17.1	21.5	170	180	0.04
CHBU	Z45	57	22.7	72.2	68.3	167	47.7	21.6	20.9	153	168	0.04
CHBU	Z48	63	23.7	94.5	97.4	164.1	51.7	31.8	34.4	NA	NA	NA
CHBU	Z48	59	22.9	109.1	105.9	136.5	86.5	30	28.7	NA	NA	NA
CHBU	Z52	62	19.6	87.1	84.8	92.2	45.1	20.8	20.8	NA	NA	NA
CHBU	Z56	62	22.8	76.4	78.9	118.8	78.8	30.7	33.2	NA	NA	NA
CHBU	Z64	56	23.2	91.1	83.3	129.8	81.7	23	23.3	NA	NA	NA
CHBU	Z64	56	19.1	82	80.3	83.5	43.8	21.1	21.4	NA	NA	NA
