# Supplementary material for: Measurements of hybrid fertility and a test of mate preference for two house mouse races with massive chromosomal divergence
Source: BMC Evol Biol. 2019 Jan 16;19:25. doi: 10.1186/s12862-018-1322-y (PMC6335807; doi:10.1186/s12862-018-1322-y)
Supplement: Supplementary file 4 — Data of female fertility. (XLSX 13 kb) [file 12862_2018_1322_MOESM4_ESM.xlsx]

## Sheet: Sheet1
Data of female fertility
Female category	ID of parents (breeding pair ID)	Duration of cross [d]	Age [d]	Body mass [g]	2n	Number of uterine scars	Number of litters	Total number of offspring	Number of offspring in first litter	Time until first litter was born [d]
F1	A12	66	67	19.4	23	1	1	2	2	21
BC.24	B30	41	61	21.32	24	19	2	18	9	21
F1	A5	145	62	18.6	23	3	2	2	1	22
F1	A5	32	62	18.2	23	NA	1	1	1	22
BC.24	B3	66	54	19.78	24	19	3	20	7	22
BC.24	B27	44	58	21.4	24	16	2	16	8	22
BC.24	B33	44	58	19.42	24	17	2	12	7	22
BC.24	B21	44	58	22.38	24	19	2	15	8	23
BC.24	B27	48	62	18.31	24	15	2	14	7	23
BC.24	mA183	21	64	23.37	24	8	1	8	8	24
F1	A4	101	63	20.61	23	19	3	3	1	34
F1	A10	61	69	20.6	23	0	1	1	1	37
F1	A2	159	71	18.2	23	0	1	1	1	38
BC.24	B25	63	66	18.81	24	18	2	13	6	38
BC.23	B62	110	57	22.21	23	31	1	1	1	39
F1	A3	138	70	23.6	23	3	1	1	1	40
F1	A11	125	67	19.1	23	16	1	1	1	43
F1	A14	97	65	20.02	23	16	1	1	1	43
F1	A9	70	70	20	23	4	1	1	1	47
BC.23	B33	118	58	25.1	23	12	1	1	1	59
F1	A12	101	67	18.13	23	10	1	1	1	69
BC.23	B72	58	57	23.61	23	18	1	2	2	70
BC.23	mA31	133	64	14.74	23	5	2	4	3	70
F1	A7	94	64	20.9	23	4	1	1	1	86
F1	A14	104	65	20.8	23	26	3	3	1	95
F1	A8	125	66	18.58	23	25	1	1	1	108
F1	A9	119	70	22.4	23	1	1	1	1	137
F1	A1	152	69	19.4	23	0	0	0	0	NA
F1	A1	47	69	23.9	23	NA	0	0	0	NA
F1	A4	55	67	NA	23	NA	0	0	0	NA
F1	A4	115	68	20.8	23	6	0	0	0	NA
F1	A2	159	71	20.5	23	0	0	0	0	NA
F1	A6	52	61	19	23	NA	0	0	0	NA
F1	A6	60	61	17.6	23	NA	0	0	0	NA
F1	A7	67	64	17.6	23	NA	0	0	0	NA
F1	A7	94	64	17.1	23	5	0	0	0	NA
F1	A10	56	69	20.2	23	NA	0	0	0	NA
F1	A11	12	67	NA	23	NA	0	0	0	NA
F1	A11	81	67	18.6	23	NA	0	0	0	NA
F1	A13	13	57	19.87	23	NA	0	0	0	NA
F1	A5	33	64	18.77	23	NA	0	0	0	NA
F1	A6	19	63	20.71	23	NA	0	0	0	NA
F1	A8	55	66	15.23	23	11	0	0	0	NA
