# Supplementary material for: Measurements of hybrid fertility and a test of mate preference for two house mouse races with massive chromosomal divergence
Source: BMC Evol Biol. 2019 Jan 16;19:25. doi: 10.1186/s12862-018-1322-y (PMC6335807; doi:10.1186/s12862-018-1322-y)
Supplement: Supplementary file 6 — Data of sperm counts of males used in female backcrosses. (XLSX 10 kb) [file 12862_2018_1322_MOESM6_ESM.xlsx]

## Sheet: Sheet1
Data of sperm counts of males used in female backcrosses
Male ID	Sperm count (right cauda epididymis)	Remark
1	45800000
2	7650000
3	34250000
4	24640000
5	3980000
6	27500000
7	16850000
8	12100000
9	22600000
10	43850000
11	30950000
12	1250000
13	19950000
14	14128000
15	10550000
16	26850000
17	19550000
18	13950000
19	20850000
20	16100000
21	680000
22	27650000
23	33650000
24	34400000
25	31000000
26	26250000
27	41450000
28	30350000
29	28700000
30	10092000
31	19150000
32	31250000
33	29550000
34	29050000
35	31650000
36	24250000
37	42000000
38	24150000
39	302000	had two offspring
40	0	had one offspring
41	31100000
42	30950000
43	NA	euthanized at separation from female
