# Supplementary material for: Measurements of hybrid fertility and a test of mate preference for two house mouse races with massive chromosomal divergence
Source: BMC Evol Biol. 2019 Jan 16;19:25. doi: 10.1186/s12862-018-1322-y (PMC6335807; doi:10.1186/s12862-018-1322-y)
Supplement: Supplementary file 7 — Data of female preference test. (XLSX 17 kb) [file 12862_2018_1322_MOESM7_ESM.xlsx]

## Sheet: Sheet1
Data of female preference test
Female					Males
Race	Body mass [g]	Time spent at mesh of CHHN male [s]	Time spent at mesh of CHBU male [s]	Time spent in neutral zone [s]	Pair ID	CHHN				CHBU
						Box side	Body mass [g]	Age [d]	Time spent at mesh [s]	Box side	Body mass [g]	Age [d]	Time spent at mesh [s]
CHBU	16.1	487.7	120.2	399.6	A	2	26	58	1439.6	1	24.4	67	1274.1
CHHN	23.9	368.6	229.3	849.5	A	2	25.4	55	1537.9	1	24.3	64	1260.8
CHHN	17.8	206.3	561.9	557.1	AF	2	22.8	77	1287	1	19.2	59	1335.8
CHHN	17.8	195.8	193.3	899.4	AG	2	24.4	59	1242.1	1	22.2	59	1326
CHHN	19.8	145.6	287.4	812.7	AH	2	24.7	62	1261	1	22.3	62	1150
CHHN	21.6	390.2	202.3	674.9	AI	2	23.3	68	1271.4	1	18.9	63	1346.8
CHHN	23.2	262.2	516	537.7	AJ	2	25.6	68	1265.3	1	24.8	63	1313.3
CHHN	16.5	380.8	217.3	785.8	AK	2	27.7	47	1156.4	1	23.5	60	1216.9
CHHN	17.5	440.9	305.4	478.8	AL	1	22.2	149	1240.1	2	26.3	177	1157.5
CHHN	24.1	96.7	1058.2	361.7	H	1	20.2	71	1085.7	2	22.7	64	1174.3
CHHN	20.9	353.9	209.5	728.2	C	1	20.3	71	1391.9	2	21.2	64	1325.5
CHHN	22.9	211.8	274.9	840.9	AM	1	26.1	77	1445	2	20.3	65	1281.5
CHHN	19.4	116.8	623	791.6	G	1	27.6	63	1136.5	2	27.5	66	1328
CHHN	18.5	494.8	219.6	738.6	E	1	26.3	65	1101.2	2	25.2	68	1241.7
CHHN	22.9	272.3	500	693.2	J	1	29.6	62	1533.6	2	29.2	70	1351.1
CHBU	16.1	364.9	389.1	486.4	B	1	22.1	71	1029.1	2	26.2	99	1234.9
CHBU	15	206	114.5	1014	C	1	23.5	90	1270.8	2	24.3	83	1390.3
CHBU	21.4	260.5	220.5	818.4	D	1	29.3	70	1366	2	18.5	83	1267
CHBU	21.3	247.8	308.9	596	E	1	26.6	65	1308.7	2	25.5	68	1128.1
CHBU	15.4	54	93.5	1311.2	F	1	25.2	97	1614.6	2	18.2	85	823.6
CHBU	14.3	364.7	186	786.2	G	1	26.5	67	1244.5	2	27.1	70	1288.3
CHBU	14.5	129.1	202.9	1108.8	H	1	23.1	93	1262.3	2	22.9	86	1350.6
CHBU	16.6	198.5	111	1059.8	I	1	29.2	70	1679.5	2	24.9	73	1452.3
CHBU	14.6	586.8	192.4	245.8	J	1	29.7	65	1504	2	29	73	1257.9
CHBU	21.3	137.9	41.5	987.6	K	2	29.2	78	1165.7	1	25.5	84	1075.5
CHBU	17.8	29.8	33.4	1451.9	L	2	29.8	79	1135.5	1	19.7	85	1373.8
CHBU	16.2	588	270.5	533.1	M	2	27.5	79	1361	1	22.5	85	1147.1
CHBU	16.7	425.6	124	782.9	N	2	27.8	77	1155.8	1	20.9	86	1060.2
CHBU	15.5	293.4	484.1	407.8	O	2	28.8	81	1028.7	1	22.3	87	727
CHBU	17.9	706.3	170.5	414.1	P	2	23.3	78	1403.5	1	19.9	84	972.8
CHBU	15.7	339	383.4	509.3	Q	2	26	78	1281.9	1	25.6	84	1173.3
CHBU	16.6	392.1	348.1	472.4	R	2	25.5	79	1411.7	1	19.4	74	1082.2
CHBU	15.8	278.4	205.1	656.9	S	2	24.5	80	1159.4	1	18.7	88	1305.5
CHBU	21.4	223.6	208.2	862.3	T	2	24.7	81	1413.1	1	17.6	78	1023
CHBU	19	299.4	273	431	U	2	22.8	55	1124.6	1	23.2	67	1215.6
CHHN	22.7	441.1	265.3	606.3	O	2	28	82	1086.4	1	22.5	88	1086.1
CHHN	21.3	149	250.5	498.6	L	2	29.7	82	1214.2	1	19.7	88	1359.1
CHHN	20.3	672.3	220.1	253.2	K	2	29.1	85	1181.9	1	26	91	1023.8
CHHN	23.6	204.2	428.9	604.1	M	2	26.5	85	1169.8	1	23.4	91	1293.5
CHHN	17.4	341.8	304.5	557.9	N	2	26.3	84	1351.3	1	21.2	93	1160.2
CHHN	17.8	392.1	474.8	409.1	Q	2	24.9	84	1420.7	1	24.4	90	1149.6
CHHN	18.2	587.1	166.1	377.4	P	2	23.9	85	1622.2	1	20.2	91	1139.2
CHHN	16.1	266.2	423.2	581.8	R	2	25.1	85	1343	1	18.5	80	1082.7
CHHN	18.2	439.5	297.8	461.3	S	2	23.6	83	1395.5	1	18.2	80	1253.7
CHHN	17.9	324.5	721.6	449.8	T	2	23.8	84	1501.2	1	17.4	81	1409.8
CHBU	16.2	464.6	314.6	501.8	V	2	23.3	61	1278.4	1	22.1	73	1300.9
CHBU	15	129.4	83.9	1066.6	W	2	26.6	55	1474.1	1	25.1	73	1278.7
CHBU	13.1	529	167.6	600.1	X	2	20	56	1521.3	1	23	71	1345.5
CHBU	15.2	406.3	189.9	469.2	Y	2	22.2	56	1351.4	1	26.3	71	1114.8
CHBU	13.5	458.6	214.9	792.3	Z	2	23.6	57	1120.6	1	25.1	72	1174.9
CHBU	19	239.9	363.3	845.7	AB	2	26.9	71	1303.6	1	26.5	68	1161.2
CHHN	22.1	412.6	417.2	610.3	AC	2	21.7	71	1509.2	1	20.8	68	1211.3
CHHN	19.9	373.7	204.6	801.8	AD	2	27	71	1169.8	1	20.5	68	1255.7
CHBU	18.7	385.2	105.3	879.6	AC	2	20.9	72	1563	1	20.2	69	1131.5
CHBU	15.9	217.3	191.9	1014.4	AD	2	26.7	72	1441.6	1	19.9	69	1262.5
CHHN	21.3	258.6	579.8	556.9	AE	2	25.8	72	1247.4	1	24.3	69	1040.9
CHBU	17	581.9	195.6	477.8	AE	2	26.5	73	1372.4	1	24.6	70	1129.3
CHHN	21.5	433.8	280.6	658.2	AB	2	26.7	73	1287.1	1	26.3	70	1212.6
